# Supplementary material for: In Silico-Based Discovery of Natural Anthraquinones with Potential against Multidrug-Resistant E. coli
Source: Pharmaceuticals (Basel). 2022 Jan 11;15(1):86. doi: 10.3390/ph15010086 (PMC8778091; doi:10.3390/ph15010086)
Supplement: Supplementary file 1 [file pharmaceuticals-15-00086-s001.zip]

Archive with 1 entries (1 files):
- pharmaceuticals-1531326-supplementary.pdf
